# Supplementary material for: A Unique Kelch Domain Phosphatase in Plasmodium Regulates Ookinete Morphology, Motility and Invasion
Source: PLoS One. 2012 Sep 5;7(9):e44617. doi: 10.1371/journal.pone.0044617 (PMC3434153; doi:10.1371/journal.pone.0044617)
Supplement: Table S1 — List of Genes used for phylogenetic analysis in Fig. S1. (XLSX) [file pone.0044617.s005.xlsx]

## Sheet: Sheet1
Supplementary Table 1 : List of Genes used for phylogenetic analysis in Fig S1
NCBI Gene ID	Description (organism)
gi|68072733	protein serine/threonine phosphatase [Plasmodium berghei strain ANKA]
gi|82752394	protein serine/threonine phosphatase alpha [Plasmodium yoelii yoelii 17XNL]
gi|70947316	protein serine/threonine phosphatase [Plasmodium chabaudi chabaudi]
gi|124810224	protein serine/threonine phosphatase [Plasmodium falciparum 3D7]
gi|221059119	protein serine/threonine phosphatase [Plasmodium knowlesi strain H]
gi|156099999	protein serine/threonine phosphatase [Plasmodium vivax Sal-1]
gi|156084410	kelch repeat domain containing/Serine/threonine protein phosphatase protein [Babesia bovis T2Bo]
gi|237838269	protein serine/threonine phosphatase. putative / sortilin [Toxoplasma gondii ME49]
gi|71028830	serine/threonine protein phosphatase [Theileria parva strain Muguga]
gi|126644376	protein serine/threonine phosphatase alpha [Cryptosporidium parvum Iowa II]
gi|67599989	protein serine/threonine phosphatase alpha [Cryptosporidium hominis TU502]
gi|145546538	hypothetical protein [Paramecium tetraurelia strain d4-2]
gi|145491007	hypothetical protein [Paramecium tetraurelia strain d4-2]
gi|145512351	hypothetical protein [Paramecium tetraurelia strain d4-2]
gi|84996727	serine/threonine phosphatase [Theileria annulata strain Ankara]
gi|145522738	hypothetical protein [Paramecium tetraurelia strain d4-2]
gi|145521911	hypothetical protein [Paramecium tetraurelia strain d4-2]
gi|145538277	hypothetical protein [Paramecium tetraurelia strain d4-2]
gi|145543065	hypothetical protein [Paramecium tetraurelia strain d4-2]
gi|118395803	Ser/Thr protein phosphatase family protein [Tetrahymena thermophila]
gi|168034459	predicted protein [Physcomitrella patens subsp. patens]
gi|242086304	hypothetical protein SORBIDRAFT_08g021850 [Sorghum bicolor]
gi|356550064	PREDICTED: serine/threonine-protein phosphatase BSL2-like [Glycine max]
gi|357134711	PREDICTED: serine/threonine-protein phosphatase BSL1 homolog [Brachypodium distachyon]
gi|357453257	Serine/threonine protein phosphatase [Medicago truncatula]
gi|359487009	PREDICTED: serine/threonine-protein phosphatase BSL3-like [Vitis vinifera]
gi|356535611	PREDICTED: serine/threonine-protein phosphatase BSL1-like [Glycine max]
gi|242086863	hypothetical protein SORBIDRAFT_09g003440 [Sorghum bicolor]
gi|359479775	PREDICTED: serine/threonine-protein phosphatase BSL1-like [Vitis vinifera]
gi|159463074	protein phosphatase 1 beta [Chlamydomonas reinhardtii]
gi|356500242	PREDICTED: serine/threonine-protein phosphatase BSL1-like [Glycine max]
gi|307105896	hypothetical protein CHLNCDRAFT_135536 [Chlorella variabilis]
gi|30679350	serine/threonine-protein phosphatase BSL1 [Arabidopsis thaliana]
gi|302853264	hypothetical protein VOLCADRAFT_84366 [Volvox carteri f. nagariensis]
