# Supplementary material for: A Unique Kelch Domain Phosphatase in Plasmodium Regulates Ookinete Morphology, Motility and Invasion
Source: PLoS One. 2012 Sep 5;7(9):e44617. doi: 10.1371/journal.pone.0044617 (PMC3434153; doi:10.1371/journal.pone.0044617)
Supplement: Table S2 — Primers used in study. (XLSX) [file pone.0044617.s006.xlsx]

## Sheet: Sheet1
Supplementary Table 2 : Primers used in study
ID	Sequence	Description
GU0148	GGAAATAATTCAAATTAGAGAAAAAAAATTCATGAGTTTC	Rev-Downstream arm for ppkl KO
GU0149	TCCCTTTATTATTATTATGCCTTTATATTATGGAAATTTAC	For-Downstream arm for ppkl KO
GU0150	CATAAAGCAAAAAAAAGACAAAGGAGAAATATACAATG	Rev-Upstream arm for ppkl KO
GU0151	GAGGTATATATATTTTTTTTGATTGAATTCCACTATATATTTTTTTGTTCATAATAAG	For-Upstream arm for ppkl KO
GU0204	GTCTCTTCAATGATTCATAAATAG	For-in KO vector for integration
GU0205	CTATTTATGAATCATTGAAGAGAC	Rev-in KO vector for integration
GU0206	CATGGAAAGAAAAAAATAAGCAC	Rev- Downstream integration for ppkl KO
GU0207	CTATATTCTATATAACAGTTTTAAAATTCC	For-Upstream integration for ppkl KO
GU0507	ATGAATAATGGATCATTTAAAGAAACGAATGTTTG	For-ppkl ORF
GU0508	TTATGGAGCCCCATAATTTAATTCTCTC	Rev-ppkl ORF
GU0762	TAGCTTCCGCGGCATGGTCAAATGTATCTATATTATGTTCTATGG	For-ppkl for GFP tagging
GU0763	TGGAGCCCCATAATTTAATTCTCTC	Rev-ppkl for GFP tagging
GU0935	GGATCAAAAAATCAATATATGAAATCGAAACAATTGAATG	For-ppkl catalytic domain
GU1811	AGAGCTCCGATAAAAATATATGGTGCTATAAATGGCCAATACTATGATTTGATGAG	For-ppkl catalytic site mutation
GU1812	CTCATCAAATCATAGTATTGGCCATTTATAGCACCATATATTTTTATCGGAGCTCT	Rev-ppkl catalytic site mutation
